# Supplementary material for: Alternative Approach for Specific Tyrosinase Inhibitor Screening: Uncompetitive Inhibition of Tyrosinase by Moringa oleifera
Source: Molecules. 2021 Jul 29;26(15):4576. doi: 10.3390/molecules26154576 (PMC8348646; doi:10.3390/molecules26154576)
Supplement: Supplementary file 1 [file molecules-26-04576-s001.zip]

Archive with 1 entries (1 files):
- molecules-1264850-supplementary.pdf
